# Supplementary material for: A versatile Lepidium sativum bioassay for use in ecotoxicological studies
Source: Sci Rep. 2025 Sep 23;15:32653. doi: 10.1038/s41598-025-17215-7 (PMC12457589; doi:10.1038/s41598-025-17215-7)
Supplement: Supplementary file 8 — Supplementary Material 5 [file 41598_2025_17215_MOESM8_ESM.xlsx]

## Sheet: Overview
Experiment number	Date	Substance	Concentration	Bag number	Amounts of seedlings	Seedling number	Shoot length	Root length	Total length	Root/shoot ratio
				1		1	0	0	0	#DIV/0!
0	00:00:00	0	0	1	0	2	0	0	0	#DIV/0!
0	00:00:00	0	0	1	0	3	0	0	0	#DIV/0!
0	00:00:00	0	0	1	0	4	0	0	0	#DIV/0!
0	00:00:00	0	0	1	0	5	0	0	0	#DIV/0!
0	00:00:00	0	0	1	0	6	0	0	0	#DIV/0!
0	00:00:00	0	0	1	0	7	0	0	0	#DIV/0!
0	00:00:00	0	0	1	0	8	0	0	0	#DIV/0!
0	00:00:00	0	0	1	0	9	0	0	0	#DIV/0!
0	00:00:00	0	0	1	0	10	0	0	0	#DIV/0!
0	00:00:00	0	0	1	0	11	0	0	0	#DIV/0!
0	00:00:00	0	0	1	0	12	0	0	0	#DIV/0!
0	00:00:00	0	0	1	0	13	0	0	0	#DIV/0!
0	00:00:00	0	0	1	0	14	0	0	0	#DIV/0!
0	00:00:00	0	0	1	0	15	0	0	0	#DIV/0!
0	00:00:00	0	0	1	0	16	0	0	0	#DIV/0!
0	00:00:00	0	0	2		1	0	0	0	#DIV/0!
0	00:00:00	0	0	2	0	2	0	0	0	#DIV/0!
0	00:00:00	0	0	2	0	3	0	0	0	#DIV/0!
0	00:00:00	0	0	2	0	4	0	0	0	#DIV/0!
0	00:00:00	0	0	2	0	5	0	0	0	#DIV/0!
0	00:00:00	0	0	2	0	6	0	0	0	#DIV/0!
0	00:00:00	0	0	2	0	7	0	0	0	#DIV/0!
0	00:00:00	0	0	2	0	8	0	0	0	#DIV/0!
0	00:00:00	0	0	2	0	9	0	0	0	#DIV/0!
0	00:00:00	0	0	2	0	10	0	0	0	#DIV/0!
0	00:00:00	0	0	2	0	11	0	0	0	#DIV/0!
0	00:00:00	0	0	2	0	12	0	0	0	#DIV/0!
0	00:00:00	0	0	2	0	13	0	0	0	#DIV/0!
0	00:00:00	0	0	2	0	14	0	0	0	#DIV/0!
0	00:00:00	0	0	2	0	15	0	0	0	#DIV/0!
0	00:00:00	0	0	2	0	16	0	0	0	#DIV/0!
0	00:00:00	0	0	3		1	0	0	0	#DIV/0!
0	00:00:00	0	0	3	0	2	0	0	0	#DIV/0!
0	00:00:00	0	0	3	0	3	0	0	0	#DIV/0!
0	00:00:00	0	0	3	0	4	0	0	0	#DIV/0!
0	00:00:00	0	0	3	0	5	0	0	0	#DIV/0!
0	00:00:00	0	0	3	0	6	0	0	0	#DIV/0!
0	00:00:00	0	0	3	0	7	0	0	0	#DIV/0!
0	00:00:00	0	0	3	0	8	0	0	0	#DIV/0!
0	00:00:00	0	0	3	0	9	0	0	0	#DIV/0!
0	00:00:00	0	0	3	0	10	0	0	0	#DIV/0!
0	00:00:00	0	0	3	0	11	0	0	0	#DIV/0!
0	00:00:00	0	0	3	0	12	0	0	0	#DIV/0!
0	00:00:00	0	0	3	0	13	0	0	0	#DIV/0!
0	00:00:00	0	0	3	0	14	0	0	0	#DIV/0!
0	00:00:00	0	0	3	0	15	0	0	0	#DIV/0!
0	00:00:00	0	0	3	0	16	0	0	0	#DIV/0!
0	00:00:00	0		4		1	0	0	0	#DIV/0!
0	00:00:00	0	0	4	0	2	0	0	0	#DIV/0!
0	00:00:00	0	0	4	0	3	0	0	0	#DIV/0!
0	00:00:00	0	0	4	0	4	0	0	0	#DIV/0!
0	00:00:00	0	0	4	0	5	0	0	0	#DIV/0!
0	00:00:00	0	0	4	0	6	0	0	0	#DIV/0!
0	00:00:00	0	0	4	0	7	0	0	0	#DIV/0!
0	00:00:00	0	0	4	0	8	0	0	0	#DIV/0!
0	00:00:00	0	0	4	0	9	0	0	0	#DIV/0!
0	00:00:00	0	0	4	0	10	0	0	0	#DIV/0!
0	00:00:00	0	0	4	0	11	0	0	0	#DIV/0!
0	00:00:00	0	0	4	0	12	0	0	0	#DIV/0!
0	00:00:00	0	0	4	0	13	0	0	0	#DIV/0!
0	00:00:00	0	0	4	0	14	0	0	0	#DIV/0!
0	00:00:00	0	0	4	0	15	0	0	0	#DIV/0!
0	00:00:00	0	0	4	0	16	0	0	0	#DIV/0!
0	00:00:00	0	0	5		1	0	0	0	#DIV/0!
0	00:00:00	0	0	5	0	2	0	0	0	#DIV/0!
0	00:00:00	0	0	5	0	3	0	0	0	#DIV/0!
0	00:00:00	0	0	5	0	4	0	0	0	#DIV/0!
0	00:00:00	0	0	5	0	5	0	0	0	#DIV/0!
0	00:00:00	0	0	5	0	6	0	0	0	#DIV/0!
0	00:00:00	0	0	5	0	7	0	0	0	#DIV/0!
0	00:00:00	0	0	5	0	8	0	0	0	#DIV/0!
0	00:00:00	0	0	5	0	9	0	0	0	#DIV/0!
0	00:00:00	0	0	5	0	10	0	0	0	#DIV/0!
0	00:00:00	0	0	5	0	11	0	0	0	#DIV/0!
0	00:00:00	0	0	5	0	12	0	0	0	#DIV/0!
0	00:00:00	0	0	5	0	13	0	0	0	#DIV/0!
0	00:00:00	0	0	5	0	14	0	0	0	#DIV/0!
0	00:00:00	0	0	5	0	15	0	0	0	#DIV/0!
0	00:00:00	0	0	5	0	16	0	0	0	#DIV/0!
0	00:00:00	0	0	6		1	0	0	0	#DIV/0!
0	00:00:00	0	0	6	0	2	0	0	0	#DIV/0!
0	00:00:00	0	0	6	0	3	0	0	0	#DIV/0!
0	00:00:00	0	0	6	0	4	0	0	0	#DIV/0!
0	00:00:00	0	0	6	0	5	0	0	0	#DIV/0!
0	00:00:00	0	0	6	0	6	0	0	0	#DIV/0!
0	00:00:00	0	0	6	0	7	0	0	0	#DIV/0!
0	00:00:00	0	0	6	0	8	0	0	0	#DIV/0!
0	00:00:00	0	0	6	0	9	0	0	0	#DIV/0!
0	00:00:00	0	0	6	0	10	0	0	0	#DIV/0!
0	00:00:00	0	0	6	0	11	0	0	0	#DIV/0!
0	00:00:00	0	0	6	0	12	0	0	0	#DIV/0!
0	00:00:00	0	0	6	0	13	0	0	0	#DIV/0!
0	00:00:00	0	0	6	0	14	0	0	0	#DIV/0!
0	00:00:00	0	0	6	0	15	0	0	0	#DIV/0!
0	00:00:00	0	0	6	0	16	0	0	0	#DIV/0!
0	00:00:00	0		7		1	0	0	0	#DIV/0!
0	00:00:00	0	0	7	0	2	0	0	0	#DIV/0!
0	00:00:00	0	0	7	0	3	0	0	0	#DIV/0!
0	00:00:00	0	0	7	0	4	0	0	0	#DIV/0!
0	00:00:00	0	0	7	0	5	0	0	0	#DIV/0!
0	00:00:00	0	0	7	0	6	0	0	0	#DIV/0!
0	00:00:00	0	0	7	0	7	0	0	0	#DIV/0!
0	00:00:00	0	0	7	0	8	0	0	0	#DIV/0!
0	00:00:00	0	0	7	0	9	0	0	0	#DIV/0!
0	00:00:00	0	0	7	0	10	0	0	0	#DIV/0!
0	00:00:00	0	0	7	0	11	0	0	0	#DIV/0!
0	00:00:00	0	0	7	0	12	0	0	0	#DIV/0!
0	00:00:00	0	0	7	0	13	0	0	0	#DIV/0!
0	00:00:00	0	0	7	0	14	0	0	0	#DIV/0!
0	00:00:00	0	0	7	0	15	0	0	0	#DIV/0!
0	00:00:00	0	0	7	0	16	0	0	0	#DIV/0!
0	00:00:00	0	0	8		1	0	0	0	#DIV/0!
0	00:00:00	0	0	8	0	2	0	0	0	#DIV/0!
0	00:00:00	0	0	8	0	3	0	0	0	#DIV/0!
0	00:00:00	0	0	8	0	4	0	0	0	#DIV/0!
0	00:00:00	0	0	8	0	5	0	0	0	#DIV/0!
0	00:00:00	0	0	8	0	6	0	0	0	#DIV/0!
0	00:00:00	0	0	8	0	7	0	0	0	#DIV/0!
0	00:00:00	0	0	8	0	8	0	0	0	#DIV/0!
0	00:00:00	0	0	8	0	9	0	0	0	#DIV/0!
0	00:00:00	0	0	8	0	10	0	0	0	#DIV/0!
0	00:00:00	0	0	8	0	11	0	0	0	#DIV/0!
0	00:00:00	0	0	8	0	12	0	0	0	#DIV/0!
0	00:00:00	0	0	8	0	13	0	0	0	#DIV/0!
0	00:00:00	0	0	8	0	14	0	0	0	#DIV/0!
0	00:00:00	0	0	8	0	15	0	0	0	#DIV/0!
0	00:00:00	0	0	8	0	16	0	0	0	#DIV/0!
0	00:00:00	0	0	9		1	0	0	0	#DIV/0!
0	00:00:00	0	0	9	0	2	0	0	0	#DIV/0!
0	00:00:00	0	0	9	0	3	0	0	0	#DIV/0!
0	00:00:00	0	0	9	0	4	0	0	0	#DIV/0!
0	00:00:00	0	0	9	0	5	0	0	0	#DIV/0!
0	00:00:00	0	0	9	0	6	0	0	0	#DIV/0!
0	00:00:00	0	0	9	0	7	0	0	0	#DIV/0!
0	00:00:00	0	0	9	0	8	0	0	0	#DIV/0!
0	00:00:00	0	0	9	0	9	0	0	0	#DIV/0!
0	00:00:00	0	0	9	0	10	0	0	0	#DIV/0!
0	00:00:00	0	0	9	0	11	0	0	0	#DIV/0!
0	00:00:00	0	0	9	0	12	0	0	0	#DIV/0!
0	00:00:00	0	0	9	0	13	0	0	0	#DIV/0!
0	00:00:00	0	0	9	0	14	0	0	0	#DIV/0!
0	00:00:00	0	0	9	0	15	0	0	0	#DIV/0!
0	00:00:00	0	0	9	0	16	0	0	0	#DIV/0!
0	00:00:00	0		10		1	0	0	0	#DIV/0!
0	00:00:00	0	0	10	0	2	0	0	0	#DIV/0!
0	00:00:00	0	0	10	0	3	0	0	0	#DIV/0!
0	00:00:00	0	0	10	0	4	0	0	0	#DIV/0!
0	00:00:00	0	0	10	0	5	0	0	0	#DIV/0!
0	00:00:00	0	0	10	0	6	0	0	0	#DIV/0!
0	00:00:00	0	0	10	0	7	0	0	0	#DIV/0!
0	00:00:00	0	0	10	0	8	0	0	0	#DIV/0!
0	00:00:00	0	0	10	0	9	0	0	0	#DIV/0!
0	00:00:00	0	0	10	0	10	0	0	0	#DIV/0!
0	00:00:00	0	0	10	0	11	0	0	0	#DIV/0!
0	00:00:00	0	0	10	0	12	0	0	0	#DIV/0!
0	00:00:00	0	0	10	0	13	0	0	0	#DIV/0!
0	00:00:00	0	0	10	0	14	0	0	0	#DIV/0!
0	00:00:00	0	0	10	0	15	0	0	0	#DIV/0!
0	00:00:00	0	0	10	0	16	0	0	0	#DIV/0!
0	00:00:00	0	0	11		1	0	0	0	#DIV/0!
0	00:00:00	0	0	11	0	2	0	0	0	#DIV/0!
0	00:00:00	0	0	11	0	3	0	0	0	#DIV/0!
0	00:00:00	0	0	11	0	4	0	0	0	#DIV/0!
0	00:00:00	0	0	11	0	5	0	0	0	#DIV/0!
0	00:00:00	0	0	11	0	6	0	0	0	#DIV/0!
0	00:00:00	0	0	11	0	7	0	0	0	#DIV/0!
0	00:00:00	0	0	11	0	8	0	0	0	#DIV/0!
0	00:00:00	0	0	11	0	9	0	0	0	#DIV/0!
0	00:00:00	0	0	11	0	10	0	0	0	#DIV/0!
0	00:00:00	0	0	11	0	11	0	0	0	#DIV/0!
0	00:00:00	0	0	11	0	12	0	0	0	#DIV/0!
0	00:00:00	0	0	11	0	13	0	0	0	#DIV/0!
0	00:00:00	0	0	11	0	14	0	0	0	#DIV/0!
0	00:00:00	0	0	11	0	15	0	0	0	#DIV/0!
0	00:00:00	0	0	11	0	16	0	0	0	#DIV/0!
0	00:00:00	0	0	12		1	0	0	0	#DIV/0!
0	00:00:00	0	0	12	0	2	0	0	0	#DIV/0!
0	00:00:00	0	0	12	0	3	0	0	0	#DIV/0!
0	00:00:00	0	0	12	0	4	0	0	0	#DIV/0!
0	00:00:00	0	0	12	0	5	0	0	0	#DIV/0!
0	00:00:00	0	0	12	0	6	0	0	0	#DIV/0!
0	00:00:00	0	0	12	0	7	0	0	0	#DIV/0!
0	00:00:00	0	0	12	0	8	0	0	0	#DIV/0!
0	00:00:00	0	0	12	0	9	0	0	0	#DIV/0!
0	00:00:00	0	0	12	0	10	0	0	0	#DIV/0!
0	00:00:00	0	0	12	0	11	0	0	0	#DIV/0!
0	00:00:00	0	0	12	0	12	0	0	0	#DIV/0!
0	00:00:00	0	0	12	0	13	0	0	0	#DIV/0!
0	00:00:00	0	0	12	0	14	0	0	0	#DIV/0!
0	00:00:00	0	0	12	0	15	0	0	0	#DIV/0!
0	00:00:00	0	0	12	0	16	0	0	0	#DIV/0!
0	00:00:00	0		13		1	0	0	0	#DIV/0!
0	00:00:00	0	0	13	0	2	0	0	0	#DIV/0!
0	00:00:00	0	0	13	0	3	0	0	0	#DIV/0!
0	00:00:00	0	0	13	0	4	0	0	0	#DIV/0!
0	00:00:00	0	0	13	0	5	0	0	0	#DIV/0!
0	00:00:00	0	0	13	0	6	0	0	0	#DIV/0!
0	00:00:00	0	0	13	0	7	0	0	0	#DIV/0!
0	00:00:00	0	0	13	0	8	0	0	0	#DIV/0!
0	00:00:00	0	0	13	0	9	0	0	0	#DIV/0!
0	00:00:00	0	0	13	0	10	0	0	0	#DIV/0!
0	00:00:00	0	0	13	0	11	0	0	0	#DIV/0!
0	00:00:00	0	0	13	0	12	0	0	0	#DIV/0!
0	00:00:00	0	0	13	0	13	0	0	0	#DIV/0!
0	00:00:00	0	0	13	0	14	0	0	0	#DIV/0!
0	00:00:00	0	0	13	0	15	0	0	0	#DIV/0!
0	00:00:00	0	0	13	0	16	0	0	0	#DIV/0!
0	00:00:00	0	0	14		1	0	0	0	#DIV/0!
0	00:00:00	0	0	14	0	2	0	0	0	#DIV/0!
0	00:00:00	0	0	14	0	3	0	0	0	#DIV/0!
0	00:00:00	0	0	14	0	4	0	0	0	#DIV/0!
0	00:00:00	0	0	14	0	5	0	0	0	#DIV/0!
0	00:00:00	0	0	14	0	6	0	0	0	#DIV/0!
0	00:00:00	0	0	14	0	7	0	0	0	#DIV/0!
0	00:00:00	0	0	14	0	8	0	0	0	#DIV/0!
0	00:00:00	0	0	14	0	9	0	0	0	#DIV/0!
0	00:00:00	0	0	14	0	10	0	0	0	#DIV/0!
0	00:00:00	0	0	14	0	11	0	0	0	#DIV/0!
0	00:00:00	0	0	14	0	12	0	0	0	#DIV/0!
0	00:00:00	0	0	14	0	13	0	0	0	#DIV/0!
0	00:00:00	0	0	14	0	14	0	0	0	#DIV/0!
0	00:00:00	0	0	14	0	15	0	0	0	#DIV/0!
0	00:00:00	0	0	14	0	16	0	0	0	#DIV/0!
0	00:00:00	0	0	15		1	0	0	0	#DIV/0!
0	00:00:00	0	0	15	0	2	0	0	0	#DIV/0!
0	00:00:00	0	0	15	0	3	0	0	0	#DIV/0!
0	00:00:00	0	0	15	0	4	0	0	0	#DIV/0!
0	00:00:00	0	0	15	0	5	0	0	0	#DIV/0!
0	00:00:00	0	0	15	0	6	0	0	0	#DIV/0!
0	00:00:00	0	0	15	0	7	0	0	0	#DIV/0!
0	00:00:00	0	0	15	0	8	0	0	0	#DIV/0!
0	00:00:00	0	0	15	0	9	0	0	0	#DIV/0!
0	00:00:00	0	0	15	0	10	0	0	0	#DIV/0!
0	00:00:00	0	0	15	0	11	0	0	0	#DIV/0!
0	00:00:00	0	0	15	0	12	0	0	0	#DIV/0!
0	00:00:00	0	0	15	0	13	0	0	0	#DIV/0!
0	00:00:00	0	0	15	0	14	0	0	0	#DIV/0!
0	00:00:00	0	0	15	0	15	0	0	0	#DIV/0!
0	00:00:00	0	0	15	0	16	0	0	0	#DIV/0!
0	00:00:00	0		16		1	0	0	0	#DIV/0!
0	00:00:00	0	0	16	0	2	0	0	0	#DIV/0!
0	00:00:00	0	0	16	0	3	0	0	0	#DIV/0!
0	00:00:00	0	0	16	0	4	0	0	0	#DIV/0!
0	00:00:00	0	0	16	0	5	0	0	0	#DIV/0!
0	00:00:00	0	0	16	0	6	0	0	0	#DIV/0!
0	00:00:00	0	0	16	0	7	0	0	0	#DIV/0!
0	00:00:00	0	0	16	0	8	0	0	0	#DIV/0!
0	00:00:00	0	0	16	0	9	0	0	0	#DIV/0!
0	00:00:00	0	0	16	0	10	0	0	0	#DIV/0!
0	00:00:00	0	0	16	0	11	0	0	0	#DIV/0!
0	00:00:00	0	0	16	0	12	0	0	0	#DIV/0!
0	00:00:00	0	0	16	0	13	0	0	0	#DIV/0!
0	00:00:00	0	0	16	0	14	0	0	0	#DIV/0!
0	00:00:00	0	0	16	0	15	0	0	0	#DIV/0!
0	00:00:00	0	0	16	0	16	0	0	0	#DIV/0!
0	00:00:00	0	0	17		1	0	0	0	#DIV/0!
0	00:00:00	0	0	17	0	2	0	0	0	#DIV/0!
0	00:00:00	0	0	17	0	3	0	0	0	#DIV/0!
0	00:00:00	0	0	17	0	4	0	0	0	#DIV/0!
0	00:00:00	0	0	17	0	5	0	0	0	#DIV/0!
0	00:00:00	0	0	17	0	6	0	0	0	#DIV/0!
0	00:00:00	0	0	17	0	7	0	0	0	#DIV/0!
0	00:00:00	0	0	17	0	8	0	0	0	#DIV/0!
0	00:00:00	0	0	17	0	9	0	0	0	#DIV/0!
0	00:00:00	0	0	17	0	10	0	0	0	#DIV/0!
0	00:00:00	0	0	17	0	11	0	0	0	#DIV/0!
0	00:00:00	0	0	17	0	12	0	0	0	#DIV/0!
0	00:00:00	0	0	17	0	13	0	0	0	#DIV/0!
0	00:00:00	0	0	17	0	14	0	0	0	#DIV/0!
0	00:00:00	0	0	17	0	15	0	0	0	#DIV/0!
0	00:00:00	0	0	17	0	16	0	0	0	#DIV/0!
0	00:00:00	0	0	18		1	0	0	0	#DIV/0!
0	00:00:00	0	0	18	0	2	0	0	0	#DIV/0!
0	00:00:00	0	0	18	0	3	0	0	0	#DIV/0!
0	00:00:00	0	0	18	0	4	0	0	0	#DIV/0!
0	00:00:00	0	0	18	0	5	0	0	0	#DIV/0!
0	00:00:00	0	0	18	0	6	0	0	0	#DIV/0!
0	00:00:00	0	0	18	0	7	0	0	0	#DIV/0!
0	00:00:00	0	0	18	0	8	0	0	0	#DIV/0!
0	00:00:00	0	0	18	0	9	0	0	0	#DIV/0!
0	00:00:00	0	0	18	0	10	0	0	0	#DIV/0!
0	00:00:00	0	0	18	0	11	0	0	0	#DIV/0!
0	00:00:00	0	0	18	0	12	0	0	0	#DIV/0!
0	00:00:00	0	0	18	0	13	0	0	0	#DIV/0!
0	00:00:00	0	0	18	0	14	0	0	0	#DIV/0!
0	00:00:00	0	0	18	0	15	0	0	0	#DIV/0!
0	00:00:00	0	0	18	0	16	0	0	0	#DIV/0!
0	00:00:00	0		19		1	0	0	0	#DIV/0!
0	00:00:00	0	0	19	0	2	0	0	0	#DIV/0!
0	00:00:00	0	0	19	0	3	0	0	0	#DIV/0!
0	00:00:00	0	0	19	0	4	0	0	0	#DIV/0!
0	00:00:00	0	0	19	0	5	0	0	0	#DIV/0!
0	00:00:00	0	0	19	0	6	0	0	0	#DIV/0!
0	00:00:00	0	0	19	0	7	0	0	0	#DIV/0!
0	00:00:00	0	0	19	0	8	0	0	0	#DIV/0!
0	00:00:00	0	0	19	0	9	0	0	0	#DIV/0!
0	00:00:00	0	0	19	0	10	0	0	0	#DIV/0!
0	00:00:00	0	0	19	0	11	0	0	0	#DIV/0!
0	00:00:00	0	0	19	0	12	0	0	0	#DIV/0!
0	00:00:00	0	0	19	0	13	0	0	0	#DIV/0!
0	00:00:00	0	0	19	0	14	0	0	0	#DIV/0!
0	00:00:00	0	0	19	0	15	0	0	0	#DIV/0!
0	00:00:00	0	0	19	0	16	0	0	0	#DIV/0!
0	00:00:00	0	0	20		1	0	0	0	#DIV/0!
0	00:00:00	0	0	20	0	2	0	0	0	#DIV/0!
0	00:00:00	0	0	20	0	3	0	0	0	#DIV/0!
0	00:00:00	0	0	20	0	4	0	0	0	#DIV/0!
0	00:00:00	0	0	20	0	5	0	0	0	#DIV/0!
0	00:00:00	0	0	20	0	6	0	0	0	#DIV/0!
0	00:00:00	0	0	20	0	7	0	0	0	#DIV/0!
0	00:00:00	0	0	20	0	8	0	0	0	#DIV/0!
0	00:00:00	0	0	20	0	9	0	0	0	#DIV/0!
0	00:00:00	0	0	20	0	10	0	0	0	#DIV/0!
0	00:00:00	0	0	20	0	11	0	0	0	#DIV/0!
0	00:00:00	0	0	20	0	12	0	0	0	#DIV/0!
0	00:00:00	0	0	20	0	13	0	0	0	#DIV/0!
0	00:00:00	0	0	20	0	14	0	0	0	#DIV/0!
0	00:00:00	0	0	20	0	15	0	0	0	#DIV/0!
0	00:00:00	0	0	20	0	16	0	0	0	#DIV/0!
0	00:00:00	0	0	21		1	0	0	0	#DIV/0!
0	00:00:00	0	0	21	0	2	0	0	0	#DIV/0!
0	00:00:00	0	0	21	0	3	0	0	0	#DIV/0!
0	00:00:00	0	0	21	0	4	0	0	0	#DIV/0!
0	00:00:00	0	0	21	0	5	0	0	0	#DIV/0!
0	00:00:00	0	0	21	0	6	0	0	0	#DIV/0!
0	00:00:00	0	0	21	0	7	0	0	0	#DIV/0!
0	00:00:00	0	0	21	0	8	0	0	0	#DIV/0!
0	00:00:00	0	0	21	0	9	0	0	0	#DIV/0!
0	00:00:00	0	0	21	0	10	0	0	0	#DIV/0!
0	00:00:00	0	0	21	0	11	0	0	0	#DIV/0!
0	00:00:00	0	0	21	0	12	0	0	0	#DIV/0!
0	00:00:00	0	0	21	0	13	0	0	0	#DIV/0!
0	00:00:00	0	0	21	0	14	0	0	0	#DIV/0!
0	00:00:00	0	0	21	0	15	0	0	0	#DIV/0!
0	00:00:00	0	0	21	0	16	0	0	0	#DIV/0!

## Sheet: Bag 1
ROI		Area	Mean	Min	Max	Length				Root to shoot ratio
First line
Repetition line
1							Shoot	Shoot:	0			Overview
2							Total	Root:	0	#DIV/0!	1		Shoot	Root	Total	R/S ratio
Repetition line												1	0	0	0	#DIV/0!
3							Shoot	Shoot:	0			2	0	0	0	#DIV/0!
4							Total	Root:	0	#DIV/0!	2	3	0	0	0	#DIV/0!
Repetition line												4	0	0	0	#DIV/0!
5							Shoot	Shoot:	0			5	0	0	0	#DIV/0!
6							Total	Root:	0	#DIV/0!	3	6	0	0	0	#DIV/0!
Repetition line												7	0	0	0	#DIV/0!
7							Shoot	Shoot:	0			8	0	0	0	#DIV/0!
8							Total	Root:	0	#DIV/0!	4	9	0	0	0	#DIV/0!
Repetition line												10	0	0	0	#DIV/0!
9							Shoot	Shoot:	0			11	0	0	0	#DIV/0!
10							Total	Root:	0	#DIV/0!	5	12	0	0	0	#DIV/0!
Repetition line												13	0	0	0	#DIV/0!
11							Shoot	Shoot:	0			14	0	0	0	#DIV/0!
12							Total	Root:	0	#DIV/0!	6	15	0	0	0	#DIV/0!
Repetition line												16	0	0	0	#DIV/0!
13							Shoot	Shoot:	0
14							Total	Root:	0	#DIV/0!	7
Repetition line
15							Shoot	Shoot:	0
16							Total	Root:	0	#DIV/0!	8
Repetition line
17							Shoot	Shoot:	0
18							Total	Root:	0	#DIV/0!	9
Repetition line
19							Shoot	Shoot:	0
20							Total	Root:	0	#DIV/0!	10
Repetition line								Shoot:
21							Shoot	Shoot:	0
22							Total	Root:	0	#DIV/0!	11
Repetition line
23							Shoot	Shoot:	0
24							Total	Root:	0	#DIV/0!	12
Repetition line
25							Shoot	Shoot:	0
26							Total	Root:	0	#DIV/0!	13
Repetition line
27							Shoot	Shoot:	0
28							Total	Root:	0	#DIV/0!	14
Repetition line
29							Shoot	Shoot:	0
30							Total	Root:	0	#DIV/0!	15
Repetition line
31							Shoot	Shoot:	0
32							Total	Root:	0	#DIV/0!	16

## Sheet: 2
ROI		Area	Mean	Min	Max	Length				Root to shoot ratio
First line
Repetition line
1							Shoot	Shoot:	0			Overview
2							Total	Root:	0	#DIV/0!	1		Shoot	Root	Total	R/S ratio
Repetition line												1	0	0	0	#DIV/0!
3							Shoot	Shoot:	0			2	0	0	0	#DIV/0!
4							Total	Root:	0	#DIV/0!	2	3	0	0	0	#DIV/0!
Repetition line												4	0	0	0	#DIV/0!
5							Shoot	Shoot:	0			5	0	0	0	#DIV/0!
6							Total	Root:	0	#DIV/0!	3	6	0	0	0	#DIV/0!
Repetition line												7	0	0	0	#DIV/0!
7							Shoot	Shoot:	0			8	0	0	0	#DIV/0!
8							Total	Root:	0	#DIV/0!	4	9	0	0	0	#DIV/0!
Repetition line												10	0	0	0	#DIV/0!
9							Shoot	Shoot:	0			11	0	0	0	#DIV/0!
10							Total	Root:	0	#DIV/0!	5	12	0	0	0	#DIV/0!
Repetition line												13	0	0	0	#DIV/0!
11							Shoot	Shoot:	0			14	0	0	0	#DIV/0!
12							Total	Root:	0	#DIV/0!	6	15	0	0	0	#DIV/0!
Repetition line												16	0	0	0	#DIV/0!
13							Shoot	Shoot:	0
14							Total	Root:	0	#DIV/0!	7
Repetition line
15							Shoot	Shoot:	0
16							Total	Root:	0	#DIV/0!	8
Repetition line
17							Shoot	Shoot:	0
18							Total	Root:	0	#DIV/0!	9
Repetition line
19							Shoot	Shoot:	0
20							Total	Root:	0	#DIV/0!	10
Repetition line								Shoot:
21							Shoot	Shoot:	0
22							Total	Root:	0	#DIV/0!	11
Repetition line
23							Shoot	Shoot:	0
24							Total	Root:	0	#DIV/0!	12
Repetition line
25							Shoot	Shoot:	0
26							Total	Root:	0	#DIV/0!	13
Repetition line
27							Shoot	Shoot:	0
28							Total	Root:	0	#DIV/0!	14
Repetition line
29							Shoot	Shoot:	0
30							Total	Root:	0	#DIV/0!	15
Repetition line
31							Shoot	Shoot:	0
32							Total	Root:	0	#DIV/0!	16

## Sheet: 3
ROI		Area	Mean	Min	Max	Length				Root to shoot ratio
First line
Repetition line
1							Shoot	Shoot:	0			Overview
2							Total	Root:	0	#DIV/0!	1		Shoot	Root	Total	R/S ratio
Repetition line												1	0	0	0	#DIV/0!
3							Shoot	Shoot:	0			2	0	0	0	#DIV/0!
4							Total	Root:	0	#DIV/0!	2	3	0	0	0	#DIV/0!
Repetition line												4	0	0	0	#DIV/0!
5							Shoot	Shoot:	0			5	0	0	0	#DIV/0!
6							Total	Root:	0	#DIV/0!	3	6	0	0	0	#DIV/0!
Repetition line												7	0	0	0	#DIV/0!
7							Shoot	Shoot:	0			8	0	0	0	#DIV/0!
8							Total	Root:	0	#DIV/0!	4	9	0	0	0	#DIV/0!
Repetition line												10	0	0	0	#DIV/0!
9							Shoot	Shoot:	0			11	0	0	0	#DIV/0!
10							Total	Root:	0	#DIV/0!	5	12	0	0	0	#DIV/0!
Repetition line												13	0	0	0	#DIV/0!
11							Shoot	Shoot:	0			14	0	0	0	#DIV/0!
12							Total	Root:	0	#DIV/0!	6	15	0	0	0	#DIV/0!
Repetition line												16	0	0	0	#DIV/0!
13							Shoot	Shoot:	0
14							Total	Root:	0	#DIV/0!	7
Repetition line
15							Shoot	Shoot:	0
16							Total	Root:	0	#DIV/0!	8
Repetition line
17							Shoot	Shoot:	0
18							Total	Root:	0	#DIV/0!	9
Repetition line
19							Shoot	Shoot:	0
20							Total	Root:	0	#DIV/0!	10
Repetition line								Shoot:
21							Shoot	Shoot:	0
22							Total	Root:	0	#DIV/0!	11
Repetition line
23							Shoot	Shoot:	0
24							Total	Root:	0	#DIV/0!	12
Repetition line
25							Shoot	Shoot:	0
26							Total	Root:	0	#DIV/0!	13
Repetition line
27							Shoot	Shoot:	0
28							Total	Root:	0	#DIV/0!	14
Repetition line
29							Shoot	Shoot:	0
30							Total	Root:	0	#DIV/0!	15
Repetition line
31							Shoot	Shoot:	0
32							Total	Root:	0	#DIV/0!	16

## Sheet: 4
ROI		Area	Mean	Min	Max	Length				Root to shoot ratio
First line
Repetition line
1							Shoot	Shoot:	0			Overview
2							Total	Root:	0	#DIV/0!	1		Shoot	Root	Total	R/S ratio
Repetition line												1	0	0	0	#DIV/0!
3							Shoot	Shoot:	0			2	0	0	0	#DIV/0!
4							Total	Root:	0	#DIV/0!	2	3	0	0	0	#DIV/0!
Repetition line												4	0	0	0	#DIV/0!
5							Shoot	Shoot:	0			5	0	0	0	#DIV/0!
6							Total	Root:	0	#DIV/0!	3	6	0	0	0	#DIV/0!
Repetition line												7	0	0	0	#DIV/0!
7							Shoot	Shoot:	0			8	0	0	0	#DIV/0!
8							Total	Root:	0	#DIV/0!	4	9	0	0	0	#DIV/0!
Repetition line												10	0	0	0	#DIV/0!
9							Shoot	Shoot:	0			11	0	0	0	#DIV/0!
10							Total	Root:	0	#DIV/0!	5	12	0	0	0	#DIV/0!
Repetition line												13	0	0	0	#DIV/0!
11							Shoot	Shoot:	0			14	0	0	0	#DIV/0!
12							Total	Root:	0	#DIV/0!	6	15	0	0	0	#DIV/0!
Repetition line												16	0	0	0	#DIV/0!
13							Shoot	Shoot:	0
14							Total	Root:	0	#DIV/0!	7
Repetition line
15							Shoot	Shoot:	0
16							Total	Root:	0	#DIV/0!	8
Repetition line
17							Shoot	Shoot:	0
18							Total	Root:	0	#DIV/0!	9
Repetition line
19							Shoot	Shoot:	0
20							Total	Root:	0	#DIV/0!	10
Repetition line								Shoot:
21							Shoot	Shoot:	0
22							Total	Root:	0	#DIV/0!	11
Repetition line
23							Shoot	Shoot:	0
24							Total	Root:	0	#DIV/0!	12
Repetition line
25							Shoot	Shoot:	0
26							Total	Root:	0	#DIV/0!	13
Repetition line
27							Shoot	Shoot:	0
28							Total	Root:	0	#DIV/0!	14
Repetition line
29							Shoot	Shoot:	0
30							Total	Root:	0	#DIV/0!	15
Repetition line
31							Shoot	Shoot:	0
32							Total	Root:	0	#DIV/0!	16

## Sheet: 5
ROI		Area	Mean	Min	Max	Length				Root to shoot ratio
First line
Repetition line
1							Shoot	Shoot:	0			Overview
2							Total	Root:	0	#DIV/0!	1		Shoot	Root	Total	R/S ratio
Repetition line												1	0	0	0	#DIV/0!
3							Shoot	Shoot:	0			2	0	0	0	#DIV/0!
4							Total	Root:	0	#DIV/0!	2	3	0	0	0	#DIV/0!
Repetition line												4	0	0	0	#DIV/0!
5							Shoot	Shoot:	0			5	0	0	0	#DIV/0!
6							Total	Root:	0	#DIV/0!	3	6	0	0	0	#DIV/0!
Repetition line												7	0	0	0	#DIV/0!
7							Shoot	Shoot:	0			8	0	0	0	#DIV/0!
8							Total	Root:	0	#DIV/0!	4	9	0	0	0	#DIV/0!
Repetition line												10	0	0	0	#DIV/0!
9							Shoot	Shoot:	0			11	0	0	0	#DIV/0!
10							Total	Root:	0	#DIV/0!	5	12	0	0	0	#DIV/0!
Repetition line												13	0	0	0	#DIV/0!
11							Shoot	Shoot:	0			14	0	0	0	#DIV/0!
12							Total	Root:	0	#DIV/0!	6	15	0	0	0	#DIV/0!
Repetition line												16	0	0	0	#DIV/0!
13							Shoot	Shoot:	0
14							Total	Root:	0	#DIV/0!	7
Repetition line
15							Shoot	Shoot:	0
16							Total	Root:	0	#DIV/0!	8
Repetition line
17							Shoot	Shoot:	0
18							Total	Root:	0	#DIV/0!	9
Repetition line
19							Shoot	Shoot:	0
20							Total	Root:	0	#DIV/0!	10
Repetition line								Shoot:
21							Shoot	Shoot:	0
22							Total	Root:	0	#DIV/0!	11
Repetition line
23							Shoot	Shoot:	0
24							Total	Root:	0	#DIV/0!	12
Repetition line
25							Shoot	Shoot:	0
26							Total	Root:	0	#DIV/0!	13
Repetition line
27							Shoot	Shoot:	0
28							Total	Root:	0	#DIV/0!	14
Repetition line
29							Shoot	Shoot:	0
30							Total	Root:	0	#DIV/0!	15
Repetition line
31							Shoot	Shoot:	0
32							Total	Root:	0	#DIV/0!	16

## Sheet: 6
ROI		Area	Mean	Min	Max	Length				Root to shoot ratio
First line
Repetition line
1							Shoot	Shoot:	0			Overview
2							Total	Root:	0	#DIV/0!	1		Shoot	Root	Total	R/S ratio
Repetition line												1	0	0	0	#DIV/0!
3							Shoot	Shoot:	0			2	0	0	0	#DIV/0!
4							Total	Root:	0	#DIV/0!	2	3	0	0	0	#DIV/0!
Repetition line												4	0	0	0	#DIV/0!
5							Shoot	Shoot:	0			5	0	0	0	#DIV/0!
6							Total	Root:	0	#DIV/0!	3	6	0	0	0	#DIV/0!
Repetition line												7	0	0	0	#DIV/0!
7							Shoot	Shoot:	0			8	0	0	0	#DIV/0!
8							Total	Root:	0	#DIV/0!	4	9	0	0	0	#DIV/0!
Repetition line												10	0	0	0	#DIV/0!
9							Shoot	Shoot:	0			11	0	0	0	#DIV/0!
10							Total	Root:	0	#DIV/0!	5	12	0	0	0	#DIV/0!
Repetition line												13	0	0	0	#DIV/0!
11							Shoot	Shoot:	0			14	0	0	0	#DIV/0!
12							Total	Root:	0	#DIV/0!	6	15	0	0	0	#DIV/0!
Repetition line												16	0	0	0	#DIV/0!
13							Shoot	Shoot:	0
14							Total	Root:	0	#DIV/0!	7
Repetition line
15							Shoot	Shoot:	0
16							Total	Root:	0	#DIV/0!	8
Repetition line
17							Shoot	Shoot:	0
18							Total	Root:	0	#DIV/0!	9
Repetition line
19							Shoot	Shoot:	0
20							Total	Root:	0	#DIV/0!	10
Repetition line								Shoot:
21							Shoot	Shoot:	0
22							Total	Root:	0	#DIV/0!	11
Repetition line
23							Shoot	Shoot:	0
24							Total	Root:	0	#DIV/0!	12
Repetition line
25							Shoot	Shoot:	0
26							Total	Root:	0	#DIV/0!	13
Repetition line
27							Shoot	Shoot:	0
28							Total	Root:	0	#DIV/0!	14
Repetition line
29							Shoot	Shoot:	0
30							Total	Root:	0	#DIV/0!	15
Repetition line
31							Shoot	Shoot:	0
32							Total	Root:	0	#DIV/0!	16

## Sheet: 7
ROI		Area	Mean	Min	Max	Length				Root to shoot ratio
First line
Repetition line
1							Shoot	Shoot:	0			Overview
2							Total	Root:	0	#DIV/0!	1		Shoot	Root	Total	R/S ratio
Repetition line												1	0	0	0	#DIV/0!
3							Shoot	Shoot:	0			2	0	0	0	#DIV/0!
4							Total	Root:	0	#DIV/0!	2	3	0	0	0	#DIV/0!
Repetition line												4	0	0	0	#DIV/0!
5							Shoot	Shoot:	0			5	0	0	0	#DIV/0!
6							Total	Root:	0	#DIV/0!	3	6	0	0	0	#DIV/0!
Repetition line												7	0	0	0	#DIV/0!
7							Shoot	Shoot:	0			8	0	0	0	#DIV/0!
8							Total	Root:	0	#DIV/0!	4	9	0	0	0	#DIV/0!
Repetition line												10	0	0	0	#DIV/0!
9							Shoot	Shoot:	0			11	0	0	0	#DIV/0!
10							Total	Root:	0	#DIV/0!	5	12	0	0	0	#DIV/0!
Repetition line												13	0	0	0	#DIV/0!
11							Shoot	Shoot:	0			14	0	0	0	#DIV/0!
12							Total	Root:	0	#DIV/0!	6	15	0	0	0	#DIV/0!
Repetition line												16	0	0	0	#DIV/0!
13							Shoot	Shoot:	0
14							Total	Root:	0	#DIV/0!	7
Repetition line
15							Shoot	Shoot:	0
16							Total	Root:	0	#DIV/0!	8
Repetition line
17							Shoot	Shoot:	0
18							Total	Root:	0	#DIV/0!	9
Repetition line
19							Shoot	Shoot:	0
20							Total	Root:	0	#DIV/0!	10
Repetition line								Shoot:
21							Shoot	Shoot:	0
22							Total	Root:	0	#DIV/0!	11
Repetition line
23							Shoot	Shoot:	0
24							Total	Root:	0	#DIV/0!	12
Repetition line
25							Shoot	Shoot:	0
26							Total	Root:	0	#DIV/0!	13
Repetition line
27							Shoot	Shoot:	0
28							Total	Root:	0	#DIV/0!	14
Repetition line
29							Shoot	Shoot:	0
30							Total	Root:	0	#DIV/0!	15
Repetition line
31							Shoot	Shoot:	0
32							Total	Root:	0	#DIV/0!	16

## Sheet: 8
ROI		Area	Mean	Min	Max	Length				Root to shoot ratio
First line
Repetition line
1							Shoot	Shoot:	0			Overview
2							Total	Root:	0	#DIV/0!	1		Shoot	Root	Total	R/S ratio
Repetition line												1	0	0	0	#DIV/0!
3							Shoot	Shoot:	0			2	0	0	0	#DIV/0!
4							Total	Root:	0	#DIV/0!	2	3	0	0	0	#DIV/0!
Repetition line												4	0	0	0	#DIV/0!
5							Shoot	Shoot:	0			5	0	0	0	#DIV/0!
6							Total	Root:	0	#DIV/0!	3	6	0	0	0	#DIV/0!
Repetition line												7	0	0	0	#DIV/0!
7							Shoot	Shoot:	0			8	0	0	0	#DIV/0!
8							Total	Root:	0	#DIV/0!	4	9	0	0	0	#DIV/0!
Repetition line												10	0	0	0	#DIV/0!
9							Shoot	Shoot:	0			11	0	0	0	#DIV/0!
10							Total	Root:	0	#DIV/0!	5	12	0	0	0	#DIV/0!
Repetition line												13	0	0	0	#DIV/0!
11							Shoot	Shoot:	0			14	0	0	0	#DIV/0!
12							Total	Root:	0	#DIV/0!	6	15	0	0	0	#DIV/0!
Repetition line												16	0	0	0	#DIV/0!
13							Shoot	Shoot:	0
14							Total	Root:	0	#DIV/0!	7
Repetition line
15							Shoot	Shoot:	0
16							Total	Root:	0	#DIV/0!	8
Repetition line
17							Shoot	Shoot:	0
18							Total	Root:	0	#DIV/0!	9
Repetition line
19							Shoot	Shoot:	0
20							Total	Root:	0	#DIV/0!	10
Repetition line								Shoot:
21							Shoot	Shoot:	0
22							Total	Root:	0	#DIV/0!	11
Repetition line
23							Shoot	Shoot:	0
24							Total	Root:	0	#DIV/0!	12
Repetition line
25							Shoot	Shoot:	0
26							Total	Root:	0	#DIV/0!	13
Repetition line
27							Shoot	Shoot:	0
28							Total	Root:	0	#DIV/0!	14
Repetition line
29							Shoot	Shoot:	0
30							Total	Root:	0	#DIV/0!	15
Repetition line
31							Shoot	Shoot:	0
32							Total	Root:	0	#DIV/0!	16

## Sheet: 9
ROI		Area	Mean	Min	Max	Length				Root to shoot ratio
First line
Repetition line
1							Shoot	Shoot:	0			Overview
2							Total	Root:	0	#DIV/0!	1		Shoot	Root	Total	R/S ratio
Repetition line												1	0	0	0	#DIV/0!
3							Shoot	Shoot:	0			2	0	0	0	#DIV/0!
4							Total	Root:	0	#DIV/0!	2	3	0	0	0	#DIV/0!
Repetition line												4	0	0	0	#DIV/0!
5							Shoot	Shoot:	0			5	0	0	0	#DIV/0!
6							Total	Root:	0	#DIV/0!	3	6	0	0	0	#DIV/0!
Repetition line												7	0	0	0	#DIV/0!
7							Shoot	Shoot:	0			8	0	0	0	#DIV/0!
8							Total	Root:	0	#DIV/0!	4	9	0	0	0	#DIV/0!
Repetition line												10	0	0	0	#DIV/0!
9							Shoot	Shoot:	0			11	0	0	0	#DIV/0!
10							Total	Root:	0	#DIV/0!	5	12	0	0	0	#DIV/0!
Repetition line												13	0	0	0	#DIV/0!
11							Shoot	Shoot:	0			14	0	0	0	#DIV/0!
12							Total	Root:	0	#DIV/0!	6	15	0	0	0	#DIV/0!
Repetition line												16	0	0	0	#DIV/0!
13							Shoot	Shoot:	0
14							Total	Root:	0	#DIV/0!	7
Repetition line
15							Shoot	Shoot:	0
16							Total	Root:	0	#DIV/0!	8
Repetition line
17							Shoot	Shoot:	0
18							Total	Root:	0	#DIV/0!	9
Repetition line
19							Shoot	Shoot:	0
20							Total	Root:	0	#DIV/0!	10
Repetition line								Shoot:
21							Shoot	Shoot:	0
22							Total	Root:	0	#DIV/0!	11
Repetition line
23							Shoot	Shoot:	0
24							Total	Root:	0	#DIV/0!	12
Repetition line
25							Shoot	Shoot:	0
26							Total	Root:	0	#DIV/0!	13
Repetition line
27							Shoot	Shoot:	0
28							Total	Root:	0	#DIV/0!	14
Repetition line
29							Shoot	Shoot:	0
30							Total	Root:	0	#DIV/0!	15
Repetition line
31							Shoot	Shoot:	0
32							Total	Root:	0	#DIV/0!	16

[truncated: 12 more sheets: 10, 11, 12, 13, 14, 15, 16, 17, 18, 19, 20, 21]
